# Supplementary material for: The use of MSAP reveals epigenetic diversity of the invasive clonal populations of Arundo donax L
Source: PLoS One. 2019 Apr 9;14(4):e0215096. doi: 10.1371/journal.pone.0215096 (PMC6456200; doi:10.1371/journal.pone.0215096)
Supplement: S2 Table — (XLSX) [file pone.0215096.s002.xlsx]

## Sheet: Foglio1
Primer	DNA Sequence (5'-3')
MSE I Adapter F	GACGATGAGTCCTGAG
MSE I Adapter R	TACTCAGGACTCAT
Eco RI Adapter A	CTCGTAGACTGCGTACC
Eco RI Adapter B	AATTGGTACGCAGTCTAC
Eco RI+1 (used for pre-selective PCR)	GACTGCGTACCAATTCA
MseI presel	GATGAGTCCTGAGTAA
EcoRI-AGC*	GACTGCGTACCAATTCAGC
EcoRI-ACC*	GACTGCGTACCAATTCACC
Mse-CAG	GATGAGTCCTGAGTAACAG
Mse- CAC	GATGAGTCCTGAGTAACAC
MspI-HpaII adapter 1	GATCATGAGTCCTGCT
MspI-HpaII adapter 2	CGAGCAGGACTCATGA
MspI-HpaII+0	ATCATGAGTCCTGCTCGG
MspI-HpaII-AT	ATCATGAGTCCTGCTCGGAT
MspI-HpaII-TGA	ATCATGAGTCCTGCTCGGTGA
Table SM2. Nucleotide sequences of adapters and PCR primers for AFLP and MSAP analyses
