# Supplementary material for: The use of MSAP reveals epigenetic diversity of the invasive clonal populations of Arundo donax L
Source: PLoS One. 2019 Apr 9;14(4):e0215096. doi: 10.1371/journal.pone.0215096 (PMC6456200; doi:10.1371/journal.pone.0215096)
Supplement: S3 Table — (XLSX) [file pone.0215096.s003.xlsx]

## Sheet: AFLP-HPA
Table 3SI Difference between genetic distance matrices calculated for AFLP and HpaII profiles.
ADS29	ADS30	ADS31	ADS32	ADS3	ADS4	ADS5	ADS6	ADS7	ADS25	ADS1	ADS2	ADS8	ADS9	ADS10	ADS12	ADS13	ADS11	ADS14	ADS15	ADS16	ADS17	ADS18	ADS19	ADS20	ADS22	ADS21	ADS33	ADS23	ADS24	ACS1	ACS2	ACS3	ACS4	ADA1	ADA2	APA1	ADE1	ADE6	ADE5	ADE7	ADE8	ADE9	APE5	APE6	ADE10	ADE12	ADE11	APE7	APE8
0
-2	0
-5	-3	0
-3	-1	-4	0
-32	-3	-31	-29	0
-33	-31	-32	-3	-27	0
-31	-29	-3	-28	-23	-22	0
-18	-18	-19	-17	-38	-31	-29	0
-7	-9	-1	-8	-31	-3	-26	-11	0
-1	-1	0	-2	-33	-36	-32	-21	-12	0
-27	-25	-24	-24	-13	-26	-2	-31	-24	-24	0
-32	-3	-31	-29	-6	-25	-23	-36	-29	-31	-9	0
-8	-8	-7	-7	-3	-29	-27	-14	-5	-9	-21	-28	0
-7	-7	-8	-8	-33	-3	-26	-15	-6	-1	-24	-31	-5	0
-7	-7	-6	-8	-33	-3	-28	-17	-8	-8	-24	-31	-5	-2	0
-3	-3	-4	-4	-31	-28	-24	-13	-4	-6	-24	-29	-3	2	0	0
-3	-3	-4	-4	-31	-3	-26	-13	-4	-6	-22	-29	-3		-2	0	0
-4	-4	-5	-5	-3	-29	-25	-12	-3	-7	-21	-28	-2	1	-3	-1	-1	0
-4	-6	-5	-7	-3	-31	-27	-16	-5	-5	-21	-28	-4	-5	-5	-5	-5	-6	0
-2	-2	-1	-3	-28	-31	-27	-16	-7	-1	-19	-26	-4	-5	-5	-5	-5	-6	-4	0
-26	-26	-25	-27	-36	-43	-41	-42	-33	-27	-39	-36	-3	-31	-31	-31	-31	-32	-3	-28	0
-5	-3	-2	-4	-29	-3	-26	-19	-1	-4	-2	-27	-7	-8	-6	-6	-6	-7	-5	-1	-27	0
-5	-3	-2	-4	-29	-3	-26	-19	-1	-4	-2	-27	-7	-8	-6	-6	-6	-7	-5	-1	-27	0	0
-3	-1	0	-2	-31	-32	-3	-19	-1	-4	-22	-29	-7	-8	-6	-4	-4	-5	-5	-1	-27	-2	-2	0
-3	-1	0	-2	-31	-32	-3	-19	-1	-4	-22	-29	-7	-8	-6	-4	-4	-5	-5	-1	-27	-2	-2	0	0
-1	-1	0	-2	-35	-36	-34	-21	-12	-2	-26	-33	-9	-1	-8	-6	-6	-7	-7	-3	-29	-6	-6	-4	-4	0
-4	-4	-3	-5	-34	-33	-33	-2	-11	-5	-25	-32	-8	-7	-5	-3	-3	-4	-6	-2	-28	-5	-5	-3	-3	-5	0
-5	-3	-2	-2	-29	-3	-3	-19	-1	-2	-24	-29	-7	-1	-8	-6	-6	-7	-7	-3	-25	-4	-4	-2	-2	-2	-5	0
3	1	0	0	-33	-34	-34	-21	-1	-2	-26	-31	-9	-1	-1	-8	-8	-9	-7	-5	-29	-6	-6	-4	-4	-2	-5	0	0
0	0	-1	-1	-32	-33	-33	-2	-11	-3	-25	-3	-8	-9	-7	-5	-5	-6	-6	-2	-26	-5	-5	-3	-3	-3	-4	-1	-1	0
-13	-11	-1	-1	-29	-3	-28	-19	-14	-1	-22	-27	-11	-14	-14	-12	-12	-13	-13	-13	-29	-14	-14	-1	-1	-1	-13	-1	-1	-11	0
-8.38147	-8.38147	-7.38147	-7.38147	-29.4	-23.4	-26.4	-12.4	-12.4	-12.4	-17.4	-23.4	-9.43433	-11.4343	-1.43433	-9.43433	-9.43433	-7.6413	-8.6413	-9.6413	-29.64	-11.6413	-11.142	-7.14196	-7.14196	-5.14196	-7.93433	-7.93433	-5.22673	-7.22673	-8.2	0
-12	-1	-9	-9	-28	-27	-25	-18	-13	-9	-21	-26	-1	-13	-13	-11	-11	-12	-12	-12	-3	-13	-13	-9	-9	-9	-12	-9	-9	-1	-3	-7.2	0
-13	-11	-1	-1	-29	-28	-26	-19	-14	-1	-22	-27	-11	-14	-14	-12	-12	-13	-13	-13	-31	-14	-14	-1	-1	-1	-13	-1	-1	-11	-2	-6.2	1	0
-9.25	-9.25	-12.25	-1.25	-33.8333	-31.8333	-3.83334	-18.8333	-18.8333	-12.8333	-26.1429	-3.14285	-17.1429	-16.1429	-15.1429	-12.1429	-12.1429	-1.63815	-9.63815	-8.6	-32.6229	-1.63815	-1.25	-1.25	-1.25	-8.25	-11	-13	-4.46667	-6.46667	-4.46667	-3.46667	-3.46667	-4.46667	0
-12	-1	-11	-9	-32	-35	-29	-22	-15	-7	-25	-32	-14	-15	-15	-11	-11	-12	-1	-8	-34	-9	-9	-9	-9	-9	-12	-11	-9	-1	-1	-0.799999	0	-1	-3	0
-8	-8	-7	-9	-26	-31	-23	-16	-11	-5	-21	-26	-1	-9	-9	-5	-5	-6	-6	-6	-2	-9	-9	-7	-7	-5	-8	-9	-5	-6	-3	-6.8	-4	-3	-1	0	0
-24	-24	-23	-25	-24	-21	-21	-36	-29	-27	-13	-2	-28	-27	-29	-27	-29	-28	-28	-26	-38	-25	-25	-27	-27	-27	-28	-23	-27	-24	-23	-23.2	-22	-23	-28	-26	-18	0
-14	-12	-13	-13	-12	-11	-7	-24	-17	-19	-3	-8	-2	-17	-21	-17	-19	-18	-22	-18	-32	-15	-15	-17	-17	-19	-2	-13	-19	-16	-21	-17.2763	-18	-19	-2	-2	-2	-16	0
-18	-16	-15	-17	-14	-13	-11	-28	-21	-21	-5	-1	-22	-21	-23	-21	-23	-22	-24	-2	-34	-17	-17	-19	-19	-21	-22	-15	-21	-18	-25	-22.6614	-22	-23	-26.125	-24	-24	-12	2	0
-15	-13	-14	-14	-13	-12	-8	-25	-18	-2	-4	-9	-21	-18	-2	-16	-18	-17	-21	-17	-31	-16	-16	-18	-18	-2	-21	-14	-18	-17	-24	-21.6229	-21	-22	-23.125	-23	-25	-5	13	9	0
-17	-15	-18	-16	-15	-14	-1	-27	-2	-22	-8	-13	-23	-2	-22	-18	-2	-19	-23	-19	-35	-18	-18	-2	-2	-22	-23	-18	-2	-19	-26	-24.6229	-23	-24	-26.125	-23	-25	-13	7	1	6	0
-17	-15	-14	-16	-13	-12	-1	-27	-2	-2	-6	-11	-21	-2	-22	-2	-22	-21	-23	-19	-33	-16	-16	-18	-18	-2	-21	-14	-2	-17	-24	-22.6614	-21	-22	-26.125	-23	-23	-11	3	3	6	2	0
-22	-22	-21	-23	-2	-15	-11	-26	-19	-21	-13	-18	-22	-19	-23	-19	-21	-2	-22	-2	-34	-19	-19	-21	-21	-21	-2	-23	-23	-2	-33	-33.6614	-34	-33	-21.125	-24	-34	22	2	22	23	21	21	0
-12	-1	-9	-11	-14	-9	-7	-16	-11	-11	-13	-16	-14	-11	-15	-13	-13	-12	-14	-12	-24	-9	-9	-11	-11	-11	-12	-11	-13	-12	-25	-22.6229	-24	-23	-12.125	-18	-28	1	18	16	17	17	15	12	0
-22	-2	-19	-21	-26	-21	-15	-26	-23	-25	-17	-24	-26	-23	-27	-23	-25	-24	-26	-24	-4	-21	-21	-23	-23	-25	-26	-21	-27	-24	-21	-22.6614	-2	-21	-28.125	-26	-2	-16	-1	-12	-11	-13	-15	2	18	0
-25	-27	-28	-28	-35	-28	-3	-33	-3	-32	-28	-33	-35	-32	-34	-3	-32	-31	-33	-31	-47	-34	-34	-34	-34	-32	-35	-28	-28	-31	-32	-24.6229	-31	-32	-26.125	-33	-27	-25	-19	-21	-2	-24	-22	9	7	-25	0
-26.75	-25.75	-24.75	-26.75	-32.8333	-3.83333	-24.8333	-3.83333	-3.83333	-3.83333	-25.3571	-33.3571	-34.3571	-3.35714	-33.3571	-3.35714	-32.3571	-3.12289	-33.1614	-32.1614	-46.1614	-31.1614	-3.5	-3.5	-3.5	-3.5	-32	-27	-31.1229	-31.1229	-27.1614	-26.3667	-26.1614	-27.1614	-3.16666	-29.5	-23.5	-24	-22	-22.875	-13.875	-18.875	-22.875	12.125	15.125	-15.875	-16.875	0
-21	-19	-2	-2	-27	-2	-24	-27	-22	-22	-28	-29	-25	-22	-26	-22	-24	-23	-25	-23	-39	-22	-22	-22	-22	-22	-23	-2	-22	-21	-34	-34.3667	-35	-34	-22.1667	-23	-37	7	7	9	6	8	8	-5	11	11	14	24	0
-2	-2	-19	-21	-26	-25	-21	-24	-19	-19	-23	-26	-22	-19	-23	-19	-21	-2	-22	-2	-38	-21	-21	-21	-21	-19	-22	-21	-21	-2	-31	-32.3667	-32	-31	-24.1667	-24	-32	6	6	6	3	7	5		8	8	13	18	1	0
-24	-24	-23	-25	-22	-19	-17	-3	-25	-23	-17	-2	-22	-21	-23	-21	-23	-22	-26	-22	-34	-21	-21	-23	-23	-21	-2	-23	-23	-2	-31	-25.6614	-32	-31	-18	-32	-32	18	6	12	7	7	9	-4	-1	2	-5	-2	-17	-14
-19	-17	-16	-18	-17	-18	-14	-31	-24	-22	-6	-13	-23	-22	-22	-2	-22	-21	-21	-19	-31	-18	-18	-2	-2	-22	-23	-16	-2	-19	-2	-26.6614	-19	-2	-3	-21	-17	-7	-15	-15	-8	-16	-12	17	7	-19	-34	-29		-1
-16	-14	-13	-15	-16	-13	-13	-28	-21	-19	-5	-12	-2	-19	-21	-19	-21	-2	-22	-18	-3	-15	-15	-17	-17	-19	-2	-13	-19	-16	-21	-23.44	-2	-21	-29	-22	-18	-6	-18	-12	-5	-11	-11	14	8	-16	-29	-27.5763	1	-2
-23	-21	-2	-22	-23	-16	-2	-31	-26	-24	-14	-19	-25	-22	-24	-24	-26	-25	-27	-25	-37	-22	-22	-22	-22	-22	-21	-2	-24	-21	-28	-27.44	-29	-3	-23	-29	-31	15	-3	3	-4	-2	-2	7	-3	-5	-14	-1.57629		-9
-18	-18	-17	-19	-18	-13	-15	-24	-19	-17	-13	-16	-18	-15	-17	-17	-19	-18	-22	-18	-3	-17	-17	-17	-17	-15	-14	-17	-17	-14	-37	-32.44	-38	-37	-18	-26	-36	22	1	16	11	13	13	-4	-6	8	1	4.49999	-7	-6
-17	-15	-14	-16	-11	-12	-1	-27	-2	-2	-2	-7	-21	-2	-2	-18	-2	-19	-21	-17	-29	-16	-16	-18	-18	-2	-21	-14	-18	-17	-2	-23.44	-17	-18	-29	-21	-19	-7	-5	-5	-4	-8	-4	23	9	-21	-34	-28.5763	2	-1
-23	-21	-2	-22	-19	-12	-18	-29	-24	-22	-14	-17	-21	-22	-24	-24	-24	-23	-23	-21	-33	-18	-18	-2	-2	-22	-21	-2	-22	-19	-3	-26.44	-29	-28	-23	-27	-39	15	13	19	14	14	18	1	3	9	-2	1.49999	-6	-7
1	1	2	0	-29	-32	-28	-17	-8	2	-2	-27	-5	-6	-4	-2	-2	-3	-1	3	-23	0	0	0	0	0	-1	0	0	-1	-8	-4.38147	-7	-8	-5	-7	-3	-29	-23	-25	-24	-26	-24	-19	-11	-29	-36	-34.5	-2	-19
2	2	-1	1	-32	-33	-31	-18	-9	-1	-25	-3	-8	-7	-7	-3	-3	-4	-6	-2	-26	-5	-5	-3	-3	-1	-4	-1	1	0	-9	-5.38147	-8	-9	-6	-1	-4	-24	-16	-2	-17	-19	-19	-2	-12	-24	-29	-29.5	-19	-2
-1	-1	-2	-2	-29	-3	-3	-17	-8	2	-24	-29	-5	-6	-4	-2	-2	-3	-3	1	-23	-2	-2	0	0	2	-1	-2	4	3	-12	-8.38147	-11	-12	-9	-13	-7	-21	-13	-15	-16	-16	-14	-23	-13	-21	-26	-26.5	-2	-19
[truncated: 10 more columns]
