# Supplementary material for: The use of MSAP reveals epigenetic diversity of the invasive clonal populations of Arundo donax L
Source: PLoS One. 2019 Apr 9;14(4):e0215096. doi: 10.1371/journal.pone.0215096 (PMC6456200; doi:10.1371/journal.pone.0215096)
Supplement: S4 Table — (XLSX) [file pone.0215096.s004.xlsx]

## Sheet: AFLP-MSP
Table 4SI Difference between genetic distance matrices calculated for AFLP and MspI profiles.
	ADS29	ADS30	ADS31	ADS32	ADS3	ADS4	ADS5	ADS6	ADS7	ADS25	ADS1	ADS2	ADS8	ADS9	ADS10	ADS12	ADS13	ADS11	ADS14	ADS15	ADS16	ADS17	ADS18	ADS19	ADS20	ADS22	ADS21	ADS33	ADS23	ADS24	ACS1	ACS2	ACS3	ACS4	ADA1	ADA2	APA1	ADE1	ADE6	ADE5	ADE7	ADE8	ADE9	APE5	APE6	ADE10	ADE12	ADE11	APE7
ADS29	0
ADS30	0	0
ADS31	-6	-6	0
ADS32	-2	-2	-4	0
ADS3	-5	-5	-5	-5	0
ADS4	-8	-8	-8	-8	-1	0
ADS5	-6	-6	-1	-8	-7	-6	0
ADS6	-8	-8	-12	-1	-9	-8	-4	0
ADS7	-5	-5	-7	-7	-4	-3	-5	-7	0
ADS25	0	0	-6	-2	-11	-12	-1	-12	-9	0
ADS1	-8	-8	-1	-1	-1		-4	-4	-1	-1	0
ADS2	-11	-11	-11	-11	-2	-1	-7	-7	-4	-13	-1	0
ADS8	-6	-6	-6	-6	-3	-2	-6	-8	-5	-1	-2	-3	0
ADS9	-7	-7	-7	-7	0	-1	-7	-9	-4	-13	-1	-2	-3	0
ADS10	-4	-4	-6	-6	-5	-4	-6	-6	-3	-8		-3	-2	-5	0
ADS12	0	0	0	0	1	-2	-6	-8	-3	-6	-4	-3		-1	-2	0
ADS13	-4	-4	-4	-4	-3	-4	-8	-1	-5	-1	-4	-5	-2	-3	-4	-2	0
ADS11	-3	-3	-3	-3	-2	-3	-7	-9	-4	-9	-3	-4	-1	-2	-3	-1	-3	0
ADS14	1	1	1	1	-2	-5	-7	-9	-4	-5	-5	-6	-3	-4	-5	-1	-5	-4	0
ADS15	-1	-1	-3	-3	-4	-5	-5	-7	-2	-7	-3	-6	-3	-4	-3	-3	-5	-4	-4	0
ADS16	-2	-2		-2	-5	-8	-8	-8	-5	-8	-4	-7	-6	-7	-4	-4	-8	-7	-5	-5	0
ADS17	-1	-1	-1	-1	-2	-5	-7	-9	-4	-7	-5	-6	-5	-4	-5	-1	-5	-4	0	-4	-5	0
ADS18	-1	-1	1	1	-4	-7	-9	-11	-6	-7	-7	-8	-5	-6	-5	-1	-5	-4	0	-4	-3	-2	0
ADS19	-4	-4	-4	-4	-7	-8	-1	-1	-7	-8	-4	-7	-6	-9	-4	-2	-6	-5	-1	-5	-4	-3	-3	0
ADS20	-3	-3	-3	-3	-6	-9	-11	-11	-8	-9	-7	-8	-7	-8	-5	-1	-5	-4	0	-4	-3	-2	-2	-3	0
ADS22	-4	-4	-4	-4	-5	-8	-1	-12	-7	-8	-8	-9	-8	-7	-8	-2	-6	-5	-1	-5	-6	-1	-3	-6	-5	0
ADS21	-6	-6	-6	-6	-9	-1	-12	-14	-9	-8	-1	-11	-8	-11	-8	-4	-8	-7	-3	-7	-8	-5	-5	-6	-7	-4	0
ADS33	-3	-3	-5	-1	-6	-7	-7	-9	-6	-3	-9	-1	-5	-6	-5	-1	-3	-2	0	-2	-3	-2		-5	-4	-5	-7	0
ADS23	-2	-2	-2	-2	-3	-6	-8	-8	-5	-8	-4	-5	-6	-5	-6	-2	-6	-5	-1	-5	-4	1	-1	-2	-1	-2	-6	-3	0
ADS24	-2	-2	-4	-4	-7	-8	-8	-8	-5	-6	-4	-7	-6	-9	-2	-2	-6	-5	-1	-3	-2	-3	-3	-2	-3	-6	-6	-5	-2	0
ACS1	-6	-6	-8	-6	-7	-1	-1	-14	-9	-4	-1	-13	-8	-9	-6	-4	-4	-7	-5	-7	-6	-7	-5	-6	-7	-8	-1	-7	-6	-6	0
ACS2	-7	-7	-7	-5	-4	-7	-9	-13	-8	-7	-9	-1	-5	-6	-5	-1	-1	-4	-4	-6	-5	-6	-4	-5	-6	-7	-9	-6	-5	-7	-5	0
ACS3	-9	-9	-9	-7	-6	-9	-13	-17	-1	-9	-11	-12	-9	-8	-9	-5	-5	-8	-6	-1	-9	-8	-6	-7	-8	-9	-11	-8	-7	-9	-5	-4	0
ACS4	-1	-1	-1	-8	-7	-1	-14	-18	-11	-1	-12	-13	-1	-9	-1	-6	-6	-9	-7	-11	-1	-9	-7	-8	-9	-1	-12	-9	-8	-1	-4	-3	1	0
ADA1	-1	-1	-3	1	-4	-7	-7	-9	-6	-1	-9	-1	-5	-6	-5	1	-3	-2	2	-2	-1	0	2	-3	-2	-3	-5	0	-1	-3	-7	-6	-8	-9	0
ADA2	-5	-5	-5	-3	-6	-9	-11	-13	-8	-5	-9	-12	-7	-8	-7	-1	-5	-4	0	-4	-3	-2	0	-3	-4	-5	-7	-4	-3	-5	-5	-2	-4	-5	0	0
APA1	-4	-4	-4	-2	-1	-4	-1	-12	-5	-4	-6	-7	-4	-3	-4	2	2	-1	1	-3	-2	-1	1	-2	-1	-4	-6	-3	-2	-4	2	3	5	6	-3	1	0
ADE1	2	2	-4	0	-5	-8	-6	-6	-5	-4	0	-7	-8	-7	-6	-4	-6	-5	-5	-3	-4	-3	-5	-4	-5	-6	-8	-1	-4	-4	-4	1	-3	-4	-3	1	-2	0
ADE6	-5	-5	-7	-5	-2	-3	-7	-7	-6	-9	-1	-2	-5	-2	-9	-5	-3	-6	-6	-8	-11	-4	-6	-7	-8	-7	-11	-4	-7	-9	-1	-2	2	1	-6	-6	1	-37	0
ADE5	-12	-12	-13	-13	-1.83333	-11.8333	-12.8333	-13.8333	-11.8333	-14.8333	-6.57143	-1.57143	-12.5714	-9.57143	-14.5714	-11.5714	-1.57143	-12.2763	-14.2763	-13.2763	-16.2763	-12.2763	-13	-14	-15	-14	-18.5	-1.5	-15.8333	-16.8333	-9.83333	-8.83334	-6.83333	-7.83333	-13.6667	-11.6667	-8.66666	-25.5	-13.5	0
ADE7	-4	-4	-6	-4	-1	-2	-6	-6	-5	-8	0	-1	-4	-1	-6	-2		-3	-3	-5	-8	-3	-5	-6	-7	-6	-1	-3	-4	-8	-4	-5	-1	-2	-5	-7	-4	-26	11	4	0
ADE8	-8	-8	-1	-8	-5	-6	-1	-1	-9	-12	-4	-5	-8	-5	-1	-6	-4	-7	-7	-9	-12	-7	-9	-1	-11	-1	-14	-7	-8	-12	-6	-7	-3	-4	-9	-9	-4	-32	7	-2	8	0
ADE9	-3	-3	-5	-3	0	-1	-5	-5	-4	-7	1	0	-3	0	-7	-3	-1	-4	-4	-6	-9	-2	-4	-5	-6	-5	-9	-2	-5	-7	-3	-4		-1	-4	-4	-1	-31	2	-5	7	3	0
APE5	-6	-6	-8	-6	1	0	-4	-4	-3	-4	-2	-1	-2	1	-6	-2	0	-3	-3	-5	-8	-1	-3	-4	-5	-2	-6	-5	-4	-6	-8	-11	-7	-6	-5	-9	-12	-1	25	2	28	28	25	0
APE6	-1	-1	-3	-1	6	5	1	1	2	1	1	4	3	6	-1	1	5	2	2	0	-3	4	2	1	0	3	-1	0	1	-1	-3	-4	0	1	0	-6	-7	-11	26	19	25	25	22	23	0
ADE10	2	2	0	2	5	4	0	0	1	-2	6	5	2	5	-2	2	2	1	1	-1	-4	3	1	0	1	0	-4	3		-2	4	3	7	6	-1	-1	6	-3	-3	-14	-6	-8	-11	22	15	0
ADE12	-7	-7	-11	-7	-6	-7	-11	-11	-1	-11	-5	-6	-9	-6	-11	-7	-7	-8	-8	-1	-13	-8	-1	-11	-12	-9	-13	-6	-9	-13	-3	-4	0	-1	-8	-8	-1	-37	-4	-13	-5	-9	-1	27	22	-9	0
ADE11	-1	-1	-3	-1	2	1	-3	-3	-2	-5	3	2	-1	2	-5	-1	-1	-2	-2	-4	-7	0	-2	-3	-4	-3	-7		-3	-5	1		4	3	-2	-2	3	-33	-4	-13	1	-3	-6	23	22	1	-6	0
APE7	-6	-6	-8	-6	-1	-2	-6	-6	-5	-4	-6	-3	-2	-1	-6	-2		-3	-3	-5	-8	-3	-3	-4	-5	-2	-4	-5	-6	-6	-1	-13	-9	-8	-7	-7	-12	-14	23	18	22	24	21	12	21	2	31	23	0
APE8	-3	-3	-7	-3		-1	-5	-5	-4	-1	-5	-2	-1		-5	-1	1	-2	-2	-4	-7	-2	-2	-3	-4	-1	-3	-2	-5	-5	-7	-1	-6	-5	-4	-6	-11	-13	18	11	15	19	14	13	14	15	28	18	7
APE3	2	2	-4		-3	-6	-4	-2	-3	2	-4	-7	-4	-5	-2		-2	-1	-1	1		-1	-1	0	-1	-2	-2	-1	-2		-1	-7	-11	-1	-1	-3	-12	2	-9	-4.5	-8	-6	-7	-22	-19	-14	-11	-9	-26
ADE3	-15	-15	-21	-17	-22	-23	-21	-19	-2	-19	-15	-22	-23	-22	-19	-19	-19	-18	-2	-16	-19	-2	-22	-21	-22	-23	-25	-16	-19	-21	-17	-14	-18	-19	-18	-16	-17	-19	-36	-38.5	-31	-37	-34	-9	-1	-41	-42	-42	-11
ADE2	4	4	-2	2	-3	-6	-4	-4	-3	-2	2	-5	-6	-5	-4	-2	-4	-3	-3	-1	-2	-1	-3	-2	-3	-4	-6	1	-2	-2		5	1	0	-1	3	2	-2	-39	-31.8	-24	-28	-33	-8	-7	-28	-31	-31	-8
APE1	2	2	-2		-3	-6	-4	-4	-3	0	0	-5	-4	-5	-2	-2	-4	-3	-3	-1	-2	-3	-3	0	-1	-2	-2	-1	-2		-6	-3	-7	-8	-1	-3	-1	16	-19	-13.8	-2	-16	-21	-1	-15	-22	-21	-21	-1
APE2	6	6	2	4	3	0	2	2	3	6	2	-1	2	1	4	4	2	3	3	5	4	3	3	6	5	4	4	3	4	6	-12	-9	-13	-12	3	3	-14	24	-11	-2.8	-8	-4	-9	-22	-19	-1	-9	-7	-18
ADE4	-13	-13	-19	-15	-2	-21	-19	-17	-18	-17	-13	-2	-21	-2	-17	-17	-17	-16	-18	-14	-17	-18	-2	-19	-2	-21	-23	-14	-17	-19	-17	-14	-18	-19	-16	-14	-17	-13	-3	-31.8	-31	-33	-3	-5	-1	-41	-44	-4	-11
APE4	-4	-4	-8	-6	1	0	2	0	1	-4	0	-3	-2	1	-4	-4	-2	-3	-3	-1	-4	-1	-3	-4	-5	-4	-8	-5	-4	-4	-8	-9	-9	-8	-9	-9	-18	-1	7	9.22673	8	1	9	-8	-3	2	5	5	-8
ADS26	5	5	-1	3	-6	-9	-7	-7	-6	-1	-5	-8	-7	-8	-3	-1	-5	-4	0	-2	-1	-2	-2	-3	-2	-5	-7	2	-1	-1	-1	-2	-4	-5	4	-2	1	-1	-12	-19	-11	-15	-1	-3		-5	-14	-8	-3
ADS27	1	1	-3	-1	-4	-7	-7	-9	-4	-3	-5	-8	-7	-6	-5	-1	-5	-4	0	-2	-3	0	-2	-5	-4	-3	-7	-2	-1	-3	-3	-4	-6	-7	0	-4	-1	1	-8	-15	-7	-11	-6	-5	-2	-1	-1	-4	-7
ADS28	-1	-1	-5	-3	-2	-5	-5	-7	-2	-1	-5	-8	-5	-4	-3	1	-3	-2	2	0	-1	2	0	-3	-2	-1	-5	-4	1	-1	-5	-6	-8	-9	-2	-6	-3	3	-4	-11	-5	-7	-2	-7	-2	3	-6		-7
[truncated: 11 more columns]
