# Supplementary material for: The use of MSAP reveals epigenetic diversity of the invasive clonal populations of Arundo donax L
Source: PLoS One. 2019 Apr 9;14(4):e0215096. doi: 10.1371/journal.pone.0215096 (PMC6456200; doi:10.1371/journal.pone.0215096)
Supplement: S5 Table — (XLSX) [file pone.0215096.s005.xlsx]

## Sheet: MSP-HPA
Table 5SI. Difference between genetic distance matrices calculated for MspI and HpaII profiles.
	ADS29	ADS3	ADS31	ADS32	ADS3	ADS4	ADS5	ADS6	ADS7	ADS25	ADS1	ADS2	ADS8	ADS9	ADS1	ADS12	ADS13	ADS11	ADS14	ADS15	ADS16	ADS17	ADS18	ADS19	ADS2	ADS22	ADS21	ADS33	ADS23	ADS24	ACS1	ACS2	ACS3	ACS4	ADA1	ADA2	APA1	ADE1	ADE6	ADE5	ADE7	ADE8	ADE9	APE5	APE6	ADE1	ADE12	ADE11	APE7
ADS29	0
ADS3	-2	0
ADS31	1	3	0
ADS32	-1	1	0	0
ADS3	-27	-25	-26	-24	0
ADS4	-25	-23	-24	-22	-26	0
ADS5	-25	-23	-2	-2	-16	-16	0
ADS6	-1	-1	-7	-7	-29	-23	-25	0
ADS7	-2	-4	-3	-1	-27	-27	-21	-4	0
ADS25	-1	-1	6	0	-22	-24	-22	-9	-3	0
ADS1	-19	-17	-14	-14	-12	-26	-16	-27	-23	-14	0
ADS2	-21	-19	-2	-18	-4	-24	-16	-29	-25	-18	-8	0
ADS8	-2	-2	-1	-1	-27	-27	-21	-6		1	-19	-25	0
ADS9	0	0	-1	-1	-33	-29	-19	-6	-2	3	-23	-29	-2	0
ADS1	-3	-3	0	-2	-28	-26	-22	-11	-5	0	-24	-28	-3	3	0
ADS12	-3	-3	-4	-4	-32	-26	-18	-5	-1	0	-2	-26	-3	3	2	0
ADS13	1	1	0	0	-28	-26	-18	-3	1	4	-18	-24	-1	3	2	2	0
ADS11	-1	-1	-2	-2	-28	-26	-18	-3	1	2	-18	-24	-1	3	0	0	2	0
ADS14	-5	-7	-6	-8	-28	-26	-2	-7	-1	0	-16	-22	-1	-1	0	-4	0	-2	0
ADS15	-1	-1	2	0	-24	-26	-22	-9	-5	6	-16	-2	-1	-1	-2	-2	0	-2	0	0
ADS16	-24	-24	-25	-25	-31	-35	-33	-34	-28	-19	-35	-29	-24	-24	-27	-27	-23	-25	-25	-23	0
ADS17	-4	-2	-1	-3	-27	-25	-19	-1	-6	3	-15	-21	-2	-4	-1	-5	-1	-3	-5	3	-22	0
ADS18	-4	-2	-3	-5	-25	-23	-17	-8	-4	3	-13	-19	-2	-2	-1	-5	-1	-3	-5	3	-24	2	0
ADS19	1	3	4	2	-24	-24	-2	-9	-3	4	-18	-22	-1	1	-2	-2	2	0	-4	4	-23	1	1	0
ADS2	0	2	3	1	-25	-23	-19	-8	-2	5	-15	-21	0	0	-1	-3	1	-1	-5	3	-24	0	0	3	0
ADS22	3	3	4	2	-3	-28	-24	-9	-5	6	-18	-24	-1	-3	0	-4	0	-2	-6	2	-23	-5	-3	2	1	0
ADS21	2	2	3	1	-25	-23	-21	-6	-2	3	-15	-21	0	4	3	1	5	3	-3	5	-2	0	0	3	4	-1	0
ADS33	-2	0	3	-1	-23	-23	-23	-1	-4	1	-15	-19	-2	-4	-3	-5	-3	-5	-7	-1	-22	-2	-4	3	2	3	2	0
ADS23	5	3	2	2	-3	-28	-26	-13	-5	6	-22	-26	-3	-5	-4	-6	-2	-4	-6		-25	-7	-5	-2	-3		1	3	0
ADS24	2	2	3	3	-25	-25	-25	-12	-6	3	-21	-23	-2	0	-5	-3	1	-1	-5	1	-24	-2	-2	-1		3	2	4	1	0
ACS1	-7	-5	-2	-4	-22	-2	-18	-5	-5	-6	-12	-14	-3	-5	-8	-8	-8	-6	-8	-6	-23	-7	-9	-4	-3	-2	-3	-3	-4	-5	0
ACS2	-1.38147	-1.38147	-0.38147	-2.38147	-25.4	-16.4	-17.4	0.622888	-4.4	-5.4	-8.4	-13.4	-4.43433	-5.43433	-5.43433	-8.43433	-8.43433	-3.6413	-4.6413	-3.6413	-24.64	-5.6413	-7.14196	-2.14196	-1.14196	1.9	1.99997	-1.93433	-0.226729	-0.226729	-3.2	0
ACS3	-3	-1	0	-2	-22	-18	-12	-1	-3	0	-1	-14	-1	-5	-4	-6	-6	-4	-6	-2	-21	-5	-7	-2	-1		-1	-1	-2	-1	2	-3.2	0
ACS4	-3	-1	0	-2	-22	-18	-12	-1	-3	0	-1	-14	-1	-5	-4	-6	-6	-4	-6	-2	-21	-5	-7	-2	-1		-1	-1	-2	-1	2	-3.2	0	0
ADA1	-8.25	-8.25	-9.25	-11.25	-29.8333	-24.8333	-23.8333	-9.83333	-12.8333	-11.8333	-17.1429	-2.14285	-12.1429	-1.14286	-1.14286	-13.1429	-9.14286	-8.63815	-11.6381	-6.6	-31.6229	-1.63815	-12.25	-7.25	-8.25	-5.25	-6	-13	-3.46667	-3.46667	2.53333	2.53333	4.53333	4.53333	0
ADA2	-7	-5	-6	-6	-26	-26	-18	-9	-7	-2	-16	-2	-7	-7	-8	-1	-6	-8	-1	-4	-31	-7	-9	-6	-5	-4	-5	-7	-6	-5	4	1.27629	4	4	-3	0
APA1	-4	-4	-3	-7	-25	-27	-13	-4	-6	-1	-15	-19	-6	-6	-5	-7	-7	-5	-7	-3	-18	-8	-1	-5	-6	-1	-2	-6	-3	-2	-5	-9.8	-9	-9	2	-1	0
ADE1	-26	-26	-19	-25	-19	-13	-15	-3	-24	-23	-13	-13	-2	-2	-23	-23	-23	-23	-23	-23	-34	-22	-2	-23	-22	-21	-2	-22	-23	-2	-19	-24.2	-19	-19	-25	-27	-16	0
ADE6	-9	-7	-6	-8	-1	-8	0	-17	-11	-1	-2	-6	-15	-15	-12	-12	-16	-12	-16	-1	-21	-11	-9	-1	-9	-12	-9	-9	-12	-7	-2	-15.2763	-2	-2	-14	-14	-21	21	0
ADE5	-6	-4	-2	-4	-3.16667	-1.16667	1.83333	-14.1667	-9.16667	-6.16667	1.57143	0.571433	-9.42857	-11.4286	-8.42857	-9.42857	-12.4286	-9.8	-9.8	-6.8	-17.8	-4.8	-4	-5	-4	-7	-3.5	-4.5	-5.16667	-1.16666	-15.1667	-13.7667	-15.1667	-15.1667	-12.4583	-12.3333	-15.3333	13.5	15.5	0
ADE7	-11	-9	-8	-1	-12	-1	-2	-19	-13	-12	-4	-8	-17	-17	-14	-14	-18	-14	-18	-12	-23	-13	-11	-12	-11	-14	-11	-11	-14	-9	-2	-16.6229	-2	-2	-18.125	-16	-21	21	2	5	0
ADE8	-9	-7	-8	-8	-1	-8	0	-17	-11	-1	-4	-8	-15	-15	-12	-12	-16	-12	-16	-1	-23	-11	-9	-1	-9	-12	-9	-11	-12	-7	-2	-17.6229	-2	-2	-17.125	-14	-21	19		3	-2	0
ADE9	-14	-12	-9	-13	-13	-11	-5	-22	-16	-13	-7	-11	-18	-2	-15	-17	-21	-17	-19	-13	-24	-14	-12	-13	-12	-15	-12	-12	-15	-1	-21	-18.6614	-21	-21	-22.125	-19	-22	2	1	8	-1	-1	0
APE5	-16	-16	-13	-17	-21	-15	-7	-22	-16	-17	-11	-17	-2	-2	-17	-17	-21	-17	-19	-15	-26	-18	-16	-17	-16	-19	-14	-18	-19	-14	-25	-22.6614	-27	-27	-16.125	-15	-22	32	-5	2	-5	-7	-4	0
APE6	-11	-9	-6	-1	-2	-14	-8	-17	-13	-12	-14	-2	-17	-17	-14	-14	-18	-14	-16	-12	-21	-13	-11	-12	-11	-14	-11	-11	-14	-11	-22	-18.6229	-24	-24	-12.125	-12	-21	21	-8	-3	-8	-8	-7	-11	0
ADE1	-24	-22	-19	-23	-31	-25	-15	-26	-24	-23	-23	-29	-28	-28	-25	-25	-27	-25	-27	-23	-36	-24	-22	-23	-24	-25	-22	-24	-27	-22	-25	-25.6614	-27	-27	-27.125	-25	-26	14	-7	2	-5	-5	-4	-2	3	0
ADE12	-18	-2	-17	-21	-29	-21	-19	-22	-2	-21	-23	-27	-26	-26	-23	-23	-25	-23	-25	-21	-34	-26	-24	-23	-22	-23	-22	-22	-19	-18	-29	-2.62289	-31	-31	-18.125	-25	-26	12	-15	-8	-15	-15	-12	-18	-15	-16	0
ADE11	-25.75	-24.75	-21.75	-25.75	-34.8333	-31.8333	-21.8333	-27.8333	-28.8333	-25.8333	-28.3571	-35.3571	-33.3571	-32.3571	-28.3571	-29.3571	-31.3571	-28.1229	-31.1614	-28.1614	-39.1614	-31.1614	-28.5	-27.5	-26.5	-27.5	-25	-27	-28.1229	-26.1229	-28.1614	-26.3667	-3.16135	-3.16135	-28.1667	-27.5	-26.5	9	-18	-9.875	-14.875	-15.875	-16.875	-1.875	-6.875	-16.875	-1.875	0
APE7	-15	-13	-12	-14	-26	-18	-18	-21	-17	-18	-22	-26	-23	-21	-2	-2	-24	-2	-22	-18	-31	-19	-19	-18	-17	-2	-19	-15	-16	-15	-24	-21.3667	-26	-26	-15.1667	-16	-25	21	-16	-9	-16	-16	-13	-17	-1	-9	-17	1	0
APE8	-17	-17	-12	-18	-26	-24	-16	-19	-15	-18	-18	-24	-21	-19	-18	-18	-22	-18	-2	-16	-31	-19	-19	-18	-17	-18	-19	-19	-16	-15	-24	-22.3667	-26	-26	-2.16666	-18	-21	19	-12	-5	-12	-12	-9	-13	-6	-7	-15	0	-6
APE3	-26	-26	-19	-25	-19	-13	-13	-28	-22	-25	-13	-13	-18	-16	-21	-21	-21	-21	-25	-23	-34	-2	-2	-23	-22	-19	-18	-22	-21	-2	-21	-18.6614	-21	-21	-17	-29	-2	-2	15	16.5	15	13	16	18	9	16	6	7	9
ADE3	-4	-2	5	-1	5	5	7	-12	-4	-3	9	9	0	0	-3	-1	-3	-3	-1	-3	-12	2	4	1	2	1	2	0	-1	2	-3	-12.6614	-1	-1	-12	-5	0	12	21	23.5	23	21	22	26	17	22	8	13	11
ADE2	-2	-18	-11	-17	-13	-7	-9	-24	-18	-17	-7	-7	-14	-14	-17	-17	-17	-17	-19	-17	-28	-14	-12	-15	-14	-15	-14	-14	-17	-14	-21	-28.44	-21	-21	-28	-25	-2	-4	21	19.8	19	17	22	22	15	12	2	3.49999	9
APE1	-25	-23	-18	-22	-2	-1	-16	-27	-23	-24	-14	-14	-21	-17	-22	-22	-22	-22	-24	-24	-35	-19	-19	-22	-21	-2	-19	-19	-22	-21	-22	-24.44	-22	-22	-22	-26	-21	-1	16	16.8	16	14	19	17	12	17	7	1.49999	1
APE2	-24	-24	-19	-23	-21	-13	-17	-26	-22	-23	-15	-15	-2	-16	-21	-21	-21	-21	-25	-23	-34	-2	-2	-23	-22	-19	-18	-2	-21	-2	-25	-23.44	-25	-25	-2.99999	-29	-22	-2	21	18.8	19	17	22	18	13	18	1	11.5	11
ADE4	-4	-2	5	-1	9	9	9	-1	-2	-3	11	13	0	0	-3	-1	-3	-3	-3	-3	-12	2	4	1	2	1	2	0	-1	2	-3	-9.43999	1	1	-13	-7	-2	6	25	26.8	27	25	26	28	19	2	1	11.5	13
APE4	-19	-17	-12	-16	-2	-12	-2	-29	-25	-18	-14	-14	-19	-23	-2	-2	-22	-2	-2	-2	-29	-17	-15	-16	-15	-18	-13	-15	-18	-15	-22	-17.44	-2	-2	-14	-18	-21	25	6	9.8	6	4	9	9	6	7	-7	-3.57629	2
ADS26	-4	-4	3	-3	-23	-23	-21	-1	-2	3	-15	-19	2	2	-1	-1	3	1	-1	5	-22	2	2	3	2	5	6	-2	1	0	-7	-2.38147	-3	-3	-9	-5	-4	-28	-11	-6	-13	-11	-14	-16	-11	-24	-22	-26.5	-17
ADS27	1	1	2	2	-28	-26	-24	-9	-5	2	-2	-22	-1	-1	-2	-2	2	0	-6	0	-23	-5	-3	2	1	2	3	1	2	3	-6	-1.38147	-2	-2	-6	-6	-3	-25	-8	-5	-1	-8	-13	-15	-1	-23	-19	-25.5	-12
ADS28	0	0	3	1	-27	-25	-25	-1	-6	3	-19	-21	0	-2	-1	-3	1	-1	-5	1	-22	-4	-2	3	2	3	4	2	3	4	-7	-2.38147	-3	-3	-7	-7	-4	-24	-9	-4	-11	-9	-12	-16	-11	-24	-2	-26.5	-13
[truncated: 11 more columns]
